# Supplementary material for: Predictive Factors for Catecholamine-Induced Cardiomyopathy in Patients with Pheochromocytoma and Paraganglioma
Source: Front Endocrinol (Lausanne). 2022 Mar 8;13:853878. doi: 10.3389/fendo.2022.853878 (PMC8959126; doi:10.3389/fendo.2022.853878)
Supplement: Supplementary file 1 [file DataSheet_1.xlsx]

## Sheet: Sx
Variable	Positive if Greater Than or Equal To	Sensitivity	1-specificity	Youden Index
Number of Symptoms and Signs	-1	1	1	0
	0.5	1	0.771	0.229
	1.5	0.966	0.531	0.435
	2.5	0.931	0.323	0.608
	3.5	0.793	0.219	0.574
	4.5	0.483	0.094	0.389
	5.5	0.345	0.021	0.324
	6.5	0.172	0	0.172
	7.5	0.069	0	0.069
	9	0	0	0

## Sheet: SBPmax
Variable	Positive if Greater Than or Equal To	Sensitivity	1-specificity	Youden Index
Maximum Systolic BP	64	1	1	0
	78.5	1	0.99	0.01
	97	1	0.979	0.021
	103.5	1	0.969	0.031
	107	1	0.958	0.042
	109.5	1	0.948	0.052
	111.5	1	0.938	0.062
	114	1	0.927	0.073
	116	1	0.917	0.083
	117.5	1	0.896	0.104
	118.5	1	0.865	0.135
	119.5	1	0.844	0.156
	121	1	0.802	0.198
	124	1	0.792	0.208
	127.5	1	0.781	0.219
	129.5	1	0.771	0.229
	130.5	1	0.729	0.271
	132	1	0.719	0.281
	133.5	1	0.708	0.292
	135.5	1	0.698	0.302
	138.5	1	0.688	0.312
	143	0.966	0.656	0.31
	148	0.966	0.646	0.32
	151.5	0.966	0.583	0.383
	154	0.966	0.573	0.393
	157.5	0.966	0.563	0.403
	162	0.966	0.448	0.518
	167	0.966	0.438	0.528
	170.5	0.966	0.354	0.612
	173	0.931	0.354	0.577
	175.5	0.897	0.354	0.543
	177.5	0.897	0.344	0.553
	179.5	0.862	0.344	0.518
	185	0.793	0.271	0.522
	192.5	0.655	0.229	0.426
	197.5	0.621	0.229	0.392
	201	0.483	0.156	0.327
	203	0.448	0.156	0.292
	207	0.414	0.156	0.258
	215	0.379	0.135	0.244
	230	0.241	0.073	0.168
	243.5	0.103	0.042	0.061
	247.5	0.103	0.031	0.072
	249	0.103	0.021	0.082
	255	0.103	0.01	0.093
	265	0.069	0.01	0.059
	275	0.034	0	0.034
	281	0	0	0

## Sheet: OnsetAge
Variable	Positive if Greater Than or Equal To	Sensitivity	1-specificity	Youden Index
Onset Age	10	1	1	0
	11.75	1	0.96	0.04
	12.96	1	0.94	0.06
	13.625	1	0.92	0.08
	14.915	1	0.9	0.1
	16.415	0.993421	0.88	0.113421
	16.915	0.986842	0.88	0.106842
	17.75	0.986842	0.86	0.126842
	18.75	0.980263	0.86	0.120263
	19.25	0.967105	0.86	0.107105
	19.71	0.960526	0.84	0.120526
	19.96	0.953947	0.84	0.113947
	20.375	0.947368	0.84	0.107368
	21.125	0.940789	0.84	0.100789
	21.54	0.940789	0.82	0.120789
	21.79	0.940789	0.8	0.140789
	22.25	0.934211	0.8	0.134211
	22.71	0.934211	0.78	0.154211
	22.96	0.934211	0.76	0.174211
	23.25	0.927632	0.76	0.167632
	23.75	0.921053	0.76	0.161053
	24.5	0.914474	0.76	0.154474
	25.125	0.914474	0.74	0.174474
	25.29	0.907895	0.74	0.167895
	25.455	0.907895	0.72	0.187895
	25.79	0.907895	0.7	0.207895
	26.71	0.894737	0.7	0.194737
	27.46	0.888158	0.7	0.188158
	27.71	0.881579	0.7	0.181579
	27.96	0.868421	0.7	0.168421
	28.5	0.861842	0.68	0.181842
	29.335	0.855263	0.68	0.175263
	29.75	0.848684	0.68	0.168684
	29.915	0.842105	0.68	0.162105
	30.415	0.815789	0.66	0.155789
	30.915	0.809211	0.66	0.149211
	31.04	0.802632	0.66	0.142632
	31.54	0.796053	0.66	0.136053
	32.25	0.789474	0.64	0.149474
	32.585	0.782895	0.64	0.142895
	32.71	0.776316	0.64	0.136316
	32.79	0.769737	0.64	0.129737
	32.875	0.756579	0.64	0.116579
	32.96	0.75	0.64	0.11
	33.25	0.730263	0.64	0.0902632
	33.625	0.723684	0.64	0.0836842
	33.875	0.717105	0.64	0.0771053
	34.25	0.710526	0.64	0.0705263
	34.75	0.697368	0.62	0.0773684
	35.25	0.697368	0.6	0.0973684
	35.54	0.697368	0.56	0.137368
	35.665	0.690789	0.56	0.130789
	35.79	0.690789	0.54	0.150789
	35.915	0.671053	0.54	0.131053
	36.25	0.644737	0.52	0.124737
	36.75	0.638158	0.52	0.118158
	37.25	0.631579	0.48	0.151579
	37.75	0.625	0.48	0.145
	38.29	0.605263	0.46	0.145263
	38.75	0.598684	0.46	0.138684
	38.96	0.592105	0.46	0.132105
	39.5	0.585526	0.42	0.165526
	40.25	0.578947	0.4	0.178947
	40.54	0.572368	0.38	0.192368
	40.705	0.565789	0.38	0.185789
	40.915	0.559211	0.38	0.179211
	41.21	0.526316	0.38	0.146316
	41.625	0.519737	0.38	0.139737
	41.915	0.513158	0.38	0.133158
	42.375	0.506579	0.38	0.126579
	42.79	0.5	0.38	0.12
	42.915	0.493421	0.38	0.113421
	43.25	0.460526	0.36	0.100526
	43.625	0.440789	0.36	0.0807895
	43.79	0.434211	0.36	0.0742105
	43.875	0.427632	0.36	0.0676316
	43.96	0.421053	0.36	0.0610526
	44.25	0.421053	0.34	0.0810526
	44.75	0.388158	0.34	0.0481579
	45.25	0.388158	0.32	0.0681579
	45.75	0.381579	0.32	0.0615789
	46.25	0.368421	0.3	0.0684211
	46.665	0.355263	0.26	0.0952632
	46.915	0.342105	0.26	0.0821053
	47.375	0.328947	0.24	0.0889474
	48.125	0.322368	0.24	0.0823684
	48.625	0.309211	0.24	0.0692105
	48.835	0.302632	0.24	0.0626316
	48.96	0.289474	0.24	0.0494737
	49.415	0.269737	0.2	0.0697368
	49.915	0.263158	0.2	0.0631579
	50.085	0.243421	0.18	0.0634211
	50.335	0.236842	0.18	0.0568421
	50.625	0.230263	0.18	0.0502632
	50.875	0.223684	0.18	0.0436842
	51.21	0.203947	0.18	0.0239474
	51.46	0.197368	0.18	0.0173684
	51.75	0.190789	0.18	0.0107895
	52.375	0.184211	0.16	0.0242105
	52.875	0.177632	0.16	0.0176316
	53.375	0.164474	0.16	0.00447368
	53.835	0.157895	0.16	-0.00210526
	54.21	0.151316	0.16	-0.00868421
	54.54	0.151316	0.14	0.0113158
	54.79	0.144737	0.14	0.00473684
	55.25	0.138158	0.14	-0.00184211
	55.665	0.131579	0.14	-0.00842105
	55.915	0.125	0.14	-0.015
	56.25	0.118421	0.12	-0.00157895
	56.665	0.111842	0.12	-0.00815789
	56.875	0.105263	0.12	-0.0147368
	56.96	0.105263	0.08	0.0252632
	57.5	0.0986842	0.08	0.0186842
	58.29	0.0921053	0.06	0.0321053
	58.705	0.0855263	0.06	0.0255263
	58.915	0.0789474	0.06	0.0189474
	59.25	0.0723684	0.06	0.0123684
	59.71	0.0657895	0.04	0.0257895
	59.96	0.0592105	0.04	0.0192105
	60.415	0.0526316	0.04	0.0126316
	60.915	0.0460526	0.04	0.00605263
	61.5	0.0394737	0.04	-0.000526316
	62.5	0.0328947	0.04	-0.00710526
	64	0.0197368	0.04	-0.0202632
	65.25	0.0197368	0.02	-0.000263158
	66.75	0.0131579	0.02	-0.00684211
	68.665	0.0131579	0	0.0131579
	70.625	0.00657895	0	0.00657895
	72.92	0	0	0

## Sheet: Glu
Variable	Positive if Greater Than or Equal To	Sensitivity	1-specificity	Youden Index
Blood Glucose	3.5	1	1	0
	4.55	1	0.993421	0.00657895
	4.65	1	0.980263	0.0197368
	4.75	1	0.973684	0.0263158
	4.9	0.98	0.967105	0.0128947
	5.05	0.98	0.960526	0.0194737
	5.15	0.98	0.953947	0.0260526
	5.25	0.98	0.947368	0.0326316
	5.35	0.98	0.914474	0.0655263
	5.45	0.92	0.855263	0.0647368
	5.55	0.9	0.809211	0.0907895
	5.65	0.9	0.756579	0.143421
	5.75	0.86	0.730263	0.129737
	5.85	0.86	0.703947	0.156053
	5.95	0.84	0.664474	0.175526
	6.05	0.84	0.657895	0.182105
	6.15	0.84	0.625	0.215
	6.25	0.78	0.605263	0.174737
	6.35	0.76	0.592105	0.167895
	6.45	0.76	0.585526	0.174474
	6.55	0.74	0.546053	0.193947
	6.65	0.72	0.519737	0.200263
	6.75	0.72	0.5	0.22
	6.85	0.7	0.480263	0.219737
	6.95	0.7	0.460526	0.239474
	7.1	0.68	0.447368	0.232632
	7.25	0.68	0.440789	0.239211
	7.35	0.64	0.414474	0.225526
	7.45	0.64	0.401316	0.238684
	7.55	0.64	0.388158	0.251842
	7.65	0.64	0.381579	0.258421
	7.75	0.64	0.375	0.265
	7.85	0.64	0.328947	0.311053
	7.95	0.62	0.289474	0.330526
	8.05	0.6	0.282895	0.317105
	8.15	0.58	0.263158	0.316842
	8.25	0.58	0.243421	0.336579
	8.35	0.56	0.243421	0.316579
	8.45	0.56	0.230263	0.329737
	8.55	0.56	0.217105	0.342895
	8.65	0.54	0.217105	0.322895
	8.75	0.54	0.210526	0.329474
	8.85	0.52	0.203947	0.316053
	8.95	0.5	0.197368	0.302632
	9.05	0.5	0.190789	0.309211
	9.15	0.5	0.184211	0.315789
	9.25	0.5	0.177632	0.322368
	9.4	0.5	0.151316	0.348684
	9.55	0.48	0.138158	0.341842
	9.65	0.46	0.138158	0.321842
	9.75	0.46	0.131579	0.328421
	9.9	0.44	0.131579	0.308421
	10.05	0.44	0.111842	0.328158
	10.15	0.42	0.111842	0.308158
	10.25	0.38	0.111842	0.268158
	10.4	0.38	0.105263	0.274737
	10.55	0.38	0.0986842	0.281316
	10.65	0.38	0.0921053	0.287895
	10.8	0.34	0.0921053	0.247895
	11.05	0.32	0.0921053	0.227895
	11.3	0.3	0.0921053	0.207895
	11.45	0.28	0.0921053	0.187895
	11.65	0.26	0.0921053	0.167895
	11.95	0.26	0.0855263	0.174474
	12.2	0.26	0.0723684	0.187632
	12.45	0.26	0.0592105	0.200789
	12.8	0.24	0.0592105	0.180789
	13.1	0.22	0.0592105	0.160789
	13.25	0.22	0.0526316	0.167368
	13.4	0.22	0.0460526	0.173947
	13.55	0.22	0.0394737	0.180526
	13.65	0.22	0.0328947	0.187105
	13.85	0.22	0.0263158	0.193684
	14.35	0.18	0.0263158	0.153684
	14.85	0.18	0.0197368	0.160263
	15.05	0.16	0.0197368	0.140263
	15.95	0.16	0.0131579	0.146842
	17.3	0.14	0.0131579	0.126842
	18.55	0.12	0.0131579	0.106842
	19.35	0.1	0.0131579	0.0868421
	19.7	0.08	0.0131579	0.0668421
	20.05	0.08	0.00657895	0.0734211
	23.55	0.06	0.00657895	0.0534211
	29.27	0.04	0.00657895	0.0334211
	31.97	0.02	0.00657895	0.0134211
	49.2	0	0.00657895	-0.00657895
	67	0	0	0

## Sheet: HRmax
Variable	Positive if Greater Than or Equal To	Sensitivity	1-specificity	Youden Index
Maximum HR	71	1	1	0
	72.5	1	0.969	0.031
	74	1	0.958	0.042
	76	1	0.948	0.052
	77.5	1	0.938	0.062
	79	1	0.906	0.094
	81	0.966	0.802	0.164
	82.5	0.966	0.792	0.174
	83.5	0.966	0.781	0.185
	84.5	0.966	0.75	0.216
	85.5	0.966	0.708	0.258
	87	0.966	0.667	0.299
	89	0.931	0.604	0.327
	91	0.862	0.552	0.31
	93.5	0.862	0.51	0.352
	95.5	0.862	0.5	0.362
	96.5	0.862	0.458	0.404
	97.5	0.828	0.438	0.39
	98.5	0.828	0.427	0.401
	99.5	0.828	0.417	0.411
	100.5	0.759	0.281	0.478
	102	0.759	0.271	0.488
	104	0.724	0.271	0.453
	105.5	0.724	0.26	0.464
	107	0.69	0.25	0.44
	109	0.69	0.229	0.461
	110.5	0.69	0.198	0.492
	111.5	0.69	0.177	0.513
	113.5	0.655	0.177	0.478
	115.5	0.621	0.167	0.454
	116.5	0.621	0.156	0.465
	117.5	0.586	0.146	0.44
	119	0.552	0.146	0.406
	122.5	0.483	0.115	0.368
	126.5	0.483	0.104	0.379
	128.5	0.483	0.094	0.389
	129.5	0.483	0.083	0.4
	130.5	0.448	0.073	0.375
	133	0.414	0.073	0.341
	135.5	0.379	0.063	0.316
	138	0.379	0.052	0.327
	141	0.345	0.042	0.303
	143.5	0.31	0.042	0.268
	145.5	0.276	0.042	0.234
	148	0.276	0.031	0.245
	150.5	0.241	0.021	0.22
	153.5	0.207	0.021	0.186
	158	0.172	0.021	0.151
	165	0.138	0.01	0.128
	172.5	0.103	0	0.103
	177.5	0.069	0	0.069
	181	0	0	0
